# Supplementary material for: Chronic social isolation affects feeding behavior of juvenile zebrafish (Danio rerio)
Source: PLoS One. 2024 Jul 26;19(7):e0307967. doi: 10.1371/journal.pone.0307967 (PMC11280532; doi:10.1371/journal.pone.0307967)
Supplement: S1 File — This file contains the raw data for growth, feed intake, histological and gene expression analysis of the zebrafish used in this study. (XLSX) [file pone.0307967.s001.xlsx]

## Sheet: Growth
PAPER:	The effects of social isolation on neurochemical signaling and feed intake in zebrafish (Danio rerio)
AUTHORS:	Aubrey Dissinger, Simona Rimoldi, Genciana Terova, Karolina Kwasek
CRITERIA:	Growth parameters
Tank	Group	Weight (g)	Length (mm)
1	CI	0.1635	26.567
2	CI	0.115	22.902
3	CI	0.0401	16.876
4	CI	0.1576	25.467
5	CI	0.0653	18.35
6	CI	0.1693	26.661
7	CI	0.1854	23.161
8	CI	0.1074	22.176
9	CI	0.0752	18.878
10	CI	0.0806	20.441
11	CI	0.0656	18.382
12	CI	0.2468	26.863
13	CI	0.119	22.689
14	CI	0.1116	23.587
15	CI	0.2483	28.782
16	CI	0.2434	29.519
17	CI	0.0987	22.577
18	CI	0.1744	26.079
19	SH	0.0745	19.725
20	SH	0.1083	22.519
21	SH	0.1573	24.302
22	SH	0.1236	23.08
23	SH	0.1629	25.991
24	SH	0.1822	25.708
25	SH	0.1627	24.907
26	SH	0.193	26.644
27	SH	0.2288	27.43
28	SH	0.1677	26.042
29	SH	0.1685	26.981
30	SH	0.1803	26.198
31	SH	0.1175	23.299
32	SH	0.1653	25.383
33	SH	0.2064	26.587
34	SH	0.2095	24.691
35	SH	0.1211	24.012
36	SH	0.1551	24.324

## Sheet: Feed Intake
PAPER:	The effects of social isolation on neurochemical signaling and feed intake in zebrafish (Danio rerio)
AUTHORS:	Aubrey Dissinger, Simona Rimoldi, Genciana Terova, Karolina Kwasek
CRITERIA:	Feed intake parameters
Tank	Group	Commerical Feed Intake (g)	SBM Intake (g)	Total Intake (g)	FCR
1	CI	0.2273	0.2383	0.4656	3.00644
2	CI	0.2509	0.2289	0.4798	4.51077
3	CI	0.1607	0.10677	0.26747	8.49982
4	CI	0.2189	0.2356	0.4545	3.051
5	CI	0.2029	0.1275	0.3304	5.83048
6	CI	0.308	0.2633	0.5713	3.55579
7	CI	0.3246	0.2578	0.5824	3.29472
8	CI	0.1821	0.1623	0.3444	3.48697
9	CI	0.1861	0.1217	0.3078	4.62386
10	CI	0.1988	0.217	0.4158	5.77759
11	CI	0.1809	0.1763	0.3572	6.27022
12	CI	0.3128	0.3554	0.6682	2.80559
13	CI	0.1792	0.1818	0.361	3.27088
14	CI	0.1775	0.2142	0.3917	3.8041
15	CI	0.2749	0.3223	0.5972	2.49178
16	CI	0.4152	0.3653	0.7805	3.32456
17	CI	0.1783	0.1446	0.3229	3.58508
18	CI	0.2289	0.2351	0.464	2.7991
19	SH	0.120291	0.166917	0.287207	4.36037
20	SH	0.113617	0.133	0.246617	2.47439
21	SH	0.0996667	0.17515	0.274817	1.84853
22	SH	0.12	0.161367	0.281367	2.44735
23	SH	0.105783	0.128633	0.234417	1.51954
24	SH	0.111983	0.140183	0.252167	1.45284
25	SH	0.121933	0.169317	0.29125	1.8904
26	SH	0.132767	0.16925	0.302017	1.63812
27	SH	0.135117	0.156283	0.2914	1.32354
28	SH	0.13076	0.17396	0.30472	1.91566
29	SH	0.1415	0.1459	0.2874	1.79774
30	SH	0.11225	0.190267	0.302517	1.76222
31	SH	0.150183	0.2086	0.358783	3.29559
32	SH	0.129333	0.199283	0.328617	2.09754
33	SH	0.162717	0.2201	0.382817	1.93569
34	SH	0.140717	0.243983	0.3847	1.91519
35	SH	0.151467	0.1901	0.341567	3.03702
36	SH	0.143533	0.229433	0.372967	2.54641

## Sheet: Gene Expression
PAPER:	The effects of social isolation on neurochemical signaling and feed intake in zebrafish (Danio rerio)
AUTHORS:	Aubrey Dissinger, Simona Rimoldi, Genciana Terova, Karolina Kwasek
CRITERIA:	Gene Expression
TISSUE:	Brain, whole Intestine
METHODS:	RT-qPCR
UNIT:	ΔCt (Target Ct - Reference Ct)
Brain Samples
	drd1	drd2	drd3	drd4	htr1bd	tph1a	slc6a4a	slc18a2	mao	agrp	galr	ghsr	nucb2	npy
CI	8.36811	11.7029	13.7079	9.95959	11.1135	11.06	9.86022	9.56185	8.98631	16.33	12.31	14.98	6.71	7.80647
CI	10.6239	12.5949	12.9703	9.45199	11.6177	12.07	9.82664	9.92477	9.28722	16.14	12.25	13.94	7.01	8.91746
CI	10.1184	12.6762	13.2258	9.30937	12.3459	11.38	9.46242	8.82002	9.14581	16.67	12.31	14.25	6.33	8.9552
CI	9.14749	11.0616	12.9377	9.5471	11.2706	11.5	9.07536	8.39197	8.90373	14.15	11.43	13.14	6.41	7.43755
CI	9.56982	11.9483	12.5939	10.142	11.7422	10.35	9.74266	8.5386	9.00923	15.82	12.19	13.86	6.23	7.59928
CI	10.5476	12.8352	14.0681	10.1458	12.1931	11.52	9.67013	9.5957	9.27228	16.51	12.51	15.09	6.52	8.22483
SH	10.5769	11.7652	12.699	11.2687	11.6382	10.99	9.39879	10.6532	9.34738	15.16	11.47	13.92	7.06	8.71393
SH	11.2605	13.0158	13.3754	10.3313	12.553	11.25	9.05931	8.68334	9.14048	14.29	11.92	14.48	6.98	10.3308
SH	11.4078	13.2796	13.3559	11.0217	12.9161	12.28	9.3929	10.6509	9.06876	18.12	12.19	17.94	6.75	9.51941
SH	10.1027	12.308	13.7059	9.68968	11.8801	11.66	8.7606	8.42304	8.88063	15.39	11.84	14.54	6.6	9.79427
SH	10.0437	11.2421	11.64	9.63905	11.5406	11.06	9.43367	8.4024	8.93755	14.7	11.8	12.82	6.01	7.90332
SH	9.97733	12.1935	12.6041	9.50281	11.8509	11.14	9.59468	9.06414	9.2169	17.68	12.62	14.35	6.84	8.29105
Intestinal Samples
	il1b	il6	tnfa	ghrl	lep	cck8
CI	10.1028	13.1857	10.4502	11.0941	15.5236	10.14
CI	10.0115	15.6122	13.098	10.1583	15.2429	9.49
CI	11.3414	14.9056	14.4686
CI	12.3217	14.5317	13.9165	10.2052	15.2668	10.45
CI	10.0857	14.9982	15.9666	10.53	15.3101	9.62
CI	11.9824	15.0742	14.404	9.85906	16.3136	10.24
SH	12.0413	15.3709	15.6348	11.3597	15.7498	10.32
SH	11.9545	15.5957	12.4886	10.2725	15.1441	9.62
SH	11.8933	14.7207	14.1174	8.82855	13.9827	9.22
SH	12.4203	14.8655	15.5466	9.045	16.1248	10.61
SH	11.76	14.1953	14.7492	10.3938	14.5547	10.05
SH	11.8353	14.8405	14.3362	10.7353	14.1581	9.25

## Sheet: Histology
PAPER:	The effects of social isolation on neurochemical signaling and feed intake in zebrafish (Danio rerio)
AUTHORS:	Aubrey Dissinger, Simona Rimoldi, Genciana Terova, Karolina Kwasek
CRITERIA:	Intestinal Histology
TISSUE:	Distal Intestine
METHODS:	Villus Measurements
UNIT:	μm
	CI			SH
Measurement	Length	Width	Length:Width	Length	Width	Length:Width
1	167.69	40.26	4.16518	64.76	39.7	1.63123
2	119.97	43.53	2.75603	75.21	37.81	1.98916
3	78.57	42.65	1.8422	126.37	51.02	2.47687
4	85.99	58.32	1.47445	71.89	49.8	1.44357
5	100.61	64.33	1.56397	75.9	43.36	1.75046
6	90.83	47.02	1.93173	49.34	49.35	0.999797
7	100.53	49.76	2.0203	158.63	77.1	2.05746
8	101.59	53.65	1.89357	172.75	71.48	2.41676
9	107.42	68.65	1.56475	177.19	65.85	2.69081
10	90.55	42.01	2.15544	197.07	63.36	3.11032
11	132.44	63.1	2.09889	119.99	55.04	2.18005
12	107.76	66.26	1.62632	100.88	57.38	1.7581
13	192.57	57.47	3.35079	145.54	91.67	1.58765
14	162.88	34.47	4.72527	203.5	78.98	2.5766
15	177.13	46.5	3.80925	92.28	51.36	1.79673
16	101.62	34.62	2.9353	80.59	80.52	1.00087
17	122.5	52.2	2.34674	96.41	60.1	1.60416
18	68.54	36.77	1.86402	94.77	73.16	1.29538
